# Supplementary material for: Effect of Temperature on Carbapenemase-Encoding Plasmid Transfer in Klebsiella pneumoniae
Source: Microorganisms. 2024 Feb 23;12(3):454. doi: 10.3390/microorganisms12030454 (PMC10972239; doi:10.3390/microorganisms12030454)
Supplement: Supplementary file 1 [file microorganisms-12-00454-s001.zip]

Archive with 1 entries (1 files):
- microorganisms-2838981-supplementary.pdf
